# Supplementary material for: POViT: Vision Transformer for Multi-Objective Design and Characterization of Photonic Crystal Nanocavities
Source: Nanomaterials (Basel). 2022 Dec 9;12(24):4401. doi: 10.3390/nano12244401 (PMC9784978; doi:10.3390/nano12244401)
Supplement: Supplementary file 1 [file nanomaterials-12-04401-s001.zip]

Archive with 1 entries (1 files):
- nanomaterials-2013313-supplementary.pdf
